# Supplementary material for: The Epidemiology and Health Burdens of Influenza Infections Amongst Hospitalized Children Under 5 Years of Age in Jordan: A National Multi-Center Cross-Sectional Study
Source: Vaccines (Basel). 2024 Dec 26;13(1):12. doi: 10.3390/vaccines13010012 (PMC11769506; doi:10.3390/vaccines13010012)
Supplement: Supplementary file 1 [file vaccines-13-00012-s001.zip]

Archive with 1 entries (1 files):
- vaccines-3367941-supplementary.pdf
